# Supplementary material for: Brain Delivery of IGF1R5, a Single-Domain Antibody Targeting Insulin-like Growth Factor-1 Receptor
Source: Pharmaceutics. 2022 Jul 12;14(7):1452. doi: 10.3390/pharmaceutics14071452 (PMC9316817; doi:10.3390/pharmaceutics14071452)
Supplement: Supplementary file 1 [file pharmaceutics-14-01452-s001.zip]

Archive with 1 entries (1 files):
- pharmaceutics-1796494-supplementary.pdf
